# Supplementary material for: Integrating Artificial Intelligence and Bioinformatics Methods to Identify Disruptive STAT1 Variants Impacting Protein Stability and Function
Source: Genes (Basel). 2025 Mar 1;16(3):303. doi: 10.3390/genes16030303 (PMC11942549; doi:10.3390/genes16030303)
Supplement: Supplementary file 1 [file genes-16-00303-s001.zip]

Archive with 2 entries (2 files):
- final supplementary tables STAT1 paper.docx
- final supplementary_figures STAT1 paper.docx
